# Supplementary material for: Food and water intake are regulated by distinct central amygdala circuits revealed using intersectional genetics
Source: Nat Commun. 2025 Mar 29;16:3072. doi: 10.1038/s41467-025-58144-3 (PMC11954953; doi:10.1038/s41467-025-58144-3)
Supplement: Supplementary file 4 — Source Data [file 41467_2025_58144_MOESM4_ESM.xlsx]

## Sheet: Fig 1
g	%EYFP+ cells among all Htr2a+ cells in CeL			h			Distribution of EYFP+ cells in CeL and CeM
	50				CeL	CeM
	44				83	17
	69				89	11
					68	32
k	%EYFP+ cells among all Htr2a+ cells in CeM			l
	66				26	74
	63				39	61
	70				26	74
o	%EYFP+ cells among all Sst+ cells in CeL			p
	62.4				92	8
	43.8				95	5
	36.4				87	13
s	%EYFP+ cells among all Sst+ cells in CeM			t
	70.5				34	66
	76.2				26	74
	59.2				26	74

## Sheet: Fig 2
Water intake (g)
f	Htr2a CeA			Sst CeA					g	Htr2a CeL			Sst CeL					h	Htr2a CeM			Sst CeM
	Ctrl	ChR2		Ctrl	ChR2					Ctrl	ChR2		Ctrl	ChR2					Ctrl	ChR2		Ctrl	ChR2
	0.97	1.61		1.1	1.99					1.51	0.89		1.16	0.84					1.42	2.65		0.9	2.24
	0.66	1.05		0.9	3.12					1.41	0.84		1.63	1					1	1.79		1.09	1.5
	0.77	1.85		1.25	1.41					0.63	0.68		1.34	0.81					1.57	5.71		1.11	1.84
	1.14	2.04		1.36	1.37					1.32	1.21		0.63	0.47					0.77	1.5		0.78	2.51
	1.22	2.06		1.11	1.29					0.87	0.99		0.8	1.54					0.93	2.43		0.76	2.88
	0.82	2.89		0.55	1.69					0.76	1.16		0.83	1.78					0.73	1.93		0.66	1.18
	0.81	2.08		0.94	0.92					1.21	0.78		0.35	0.88					0.98	2.26		0.85	1.91
	0.63	2.33		0.93	1.42					1.29	0.7		0.79	0.95					1.15	2.17		1	1.25
	0.97	2.63			1.12					1.12	1.14		0.68	0.51					1.15	1.44		0.67	2.26
		2.66			0.74					0.75	0.71		0.85	0.72					0.64			0.62	0.86
		3			1.64						0.33		0.82						0.62				2.11
					1.39						1.05		0.77
i	Htr2a CeM													j	Sst CeM
0-10 min		10-20 min		20-30 min		30-40 min		40-50 min		50-60 min				0-10 min		10-20 min		20-30 min		30-40 min		40-50 min		50-60 min
Ctrl	ChR2	Ctrl	ChR2	Ctrl	ChR2	Ctrl	ChR2	Ctrl	ChR2	Ctrl	ChR2			Ctrl	ChR2	Ctrl	ChR2	Ctrl	ChR2	Ctrl	ChR2	Ctrl	ChR2	Ctrl	ChR2
0.67	0.39	0.3	0.66	0.32	0.05	0	0.34	0	0	0	0.39			1.2	0.45	0.28	0.94	0.13	0.05	0.05	0.58	0.06	0	0	0.2
0.66	0.7	0.06	0.7	0	0	0.06	0.71	0	0	0.06	0.63			0.7	0.64	0.24	1.07	0.12	0.13	0	0.39	0	0	0.03	0.28
0.42	0.61	0.21	0.49	0	0.23	0.1	0.56	0.04	0.08	0.17	0.64			0.66	0.51	0.14	0.91	0.13	0.11	0.15	0.56	0	0	0.1	0.14
0.52	0.77	0	0.56	0	0	0	0.36	0	0	0	0.3			0.55	0.57	0.17	0.73	0.16	0.39	0	0.61	0	0	0	0.43
0.79	0.2	0.13	1.58	0	0	0.17	0.66	0.24	0	0	0.58			0.64	0.51	0.17	1.45	0	0	0	1.07	0.13	0	0	0.45
0.71	1.07	0	0.81	0.24	0	0.05	0.45	0.09	0	0	0			0.35	0.77	0.27	0.34	0.05	0.17	0	0.78	0	0	0	0.26
0.62	0.64	0.25	0.71	0	0	0	0	0.06	0.08	0	0.13			0.3	0.34	0.3	0.44	0	0.05	0	0.1	0	0	0	0
	0.77		1.07		0.06		0.51		0		0.25			0.63	0.47	0.16	0.55	0.1	0.1	0.1	0.92	0.18	0	0.22	0.85
	0.26		0.63		0.13		0.46		0.19		0.41			0.57	0.47	0.16	1.75	0.1	0	0.06	1.17	0	0.1	0	1
															0.43		0.93		0.13		0.95		0		0.72
k	Htr2a CeL													l	Htr2a CeL
0-10 min		10-20 min		20-30 min		30-40 min		40-50 min		50-60 min				0-10 min		10-20 min		20-30 min		30-40 min		40-50 min		50-60 min
Ctrl	ChR2	Ctrl	ChR2	Ctrl	ChR2	Ctrl	ChR2	Ctrl	ChR2	Ctrl	ChR2			Ctrl	ChR2	Ctrl	ChR2	Ctrl	ChR2	Ctrl	ChR2	Ctrl	ChR2	Ctrl	ChR2
0.56	1.36	0	0	0	0	0	0	0	0	0	0			0.63	0.51	0.2	0.22	0.32	0.15	0	0	0	0	0	0
1.01	0.72	0	0.17	0.25	0.04	0.2	0.05	0	0	0	0			0.66	0.17	0.37	0.34	0.15	0.21	0	0.19	0.09	0.06	0	0.07
0.98	0.8	0.36	0.07	0.47	0	0.34	0.1	0	0.12	0	0			1.04	0.7	0.45	0.27	0.08	0.18	0.09	0.09	0.14	0	0	0
0.68	0.57	0.23	0.17	0.1	0	0	0	0.08	0	0	0			1.11	0.59	0.1	0.31	0	0	0	0	0.07	0	0	0.05
1.09	0.74	0.08	0.34	0.1	0.09	0.07	0.07	0.12	0	0	0			0.34	0.36	0.08	0.7	0	0.18	0	0.34	0	0	0	0.09
0.89	0.5	0	0	0.07	0.18	0.08	0.08	0.06	0	0.05	0			0.75	0.31	0.14	0.29	0.27	0.12	0.08	0.83	0	0.15	0	0.28
0.5	0.46	0.18	0.27	0	0.06	0.06	0.09	0.09	0	0	0			0.46	0.44	0.15	0.2	0	0.06	0.25	0.12	0.06	0	0.11	0.08
0.64	0.68	0.09	0.08	0.1	0.06	0	0.06	0.09	0	0	0			0.63	0.29	0.3	0.4	0	0	0.08	0.08	0.13	0.05	0.16	0
0.29	0.32	0.16	0.41	0	0	0.06	0.27	0	0.26	0	0.07			0.29	0.53	0.25	0.86	0.12	0.15	0	0	0	0.06	0	0.19
0.38	0.49	0.31	0.16	0	0.16	0.22	0	0	0	0.18	0			0.39	0.31	0.26	0	0	0.33	0	0	0	0.13	0	0
	0.63		0.2		0		0		0.12		0			0.79		0.2		0		0.19		0		0
														0.25		0.19		0		0.1		0		0

## Sheet: Fig 3
Water intake (g)
c									d
	Htr2a CeA			Sst CeA						Htr2a CeM			Sst CeM
	Ctrl	eNpHR3.0		Ctrl	eNpHR3.0					Ctrl	IC++		Ctrl	IC++
	1.36	1.09		1.42	0.63					1.7	0.91		0.77	0.69
	1.17	0.61		1.07	0.88					0.82	0.77		0.94	0.39
	1.08	1		1.16	1.33					1.41	0.94		0.63	0.7
	0.92	0.87		1.2	0.99					1.46	0.93		1.54	0.8
	1.44	0.53		1.34	0.73					0.76	0.96		1.25	0.86
	0.95	0.89		0.76	1.01					0.98	0.69		1.12	0.23
	1.3	0.53		1.19	0.86					1.24	0.45		1.01	0.5
	1.2	0.87		1.02	0.81					0.89	0.26		1.19	0.75
	1.28	1		1.03	0.46					1.41	0.5		1.36	0.58
	0.92	0.76		0.76	0.68					1.3			0.71
	0.76	0.5		0.67	0.71					0.94
	1.09	0.86		0.93	0.88
				0.53	0.73
					0.41

## Sheet: Fig 4
Food intake (mg)
a	Htr2a CeA			Sst CeA				b	Htr2a CeL			Sst CeL				c	Htr2a CeM			Sst CeM
	Ctrl	ChR2		Ctrl	ChR2				Ctrl	ChR2		Ctrl	ChR2				Ctrl	ChR2		Ctrl	ChR2
	0	520		0	0				0	0		20	0				0	0		0	0
	0	260		0	0				0	0		0	0				10	0		0	20
	0	80		0	0				0	40		0	0				0	0		0	0
	0	20		0	0				0	0		0	120				0	500		0	0
	0	220		0	0				0	20		0	80				0	360		0	120
	0	120		0	20				0	20		60	0				0	540		100	20
	0	560		80	600				0	80		180	40				20	120		0	0
	0	10			220				120	40		0	0				0	80		0	80
					100				0	40		0	0				0	100		0	0
					60				60	60		100					20			0	0
												0									0
Fresubin intake (g)
d	Htr2a CeA			Sst CeA				e	Htr2a CeM			Sst CeM
	Ctrl	eNpHR3.0		Ctrl	eNpHR3.0				Ctrl	IC++		Ctrl	IC++
	0.94	0.78		1.05	0.85				1.29	1		2.4	1.06
	0.69	0.5		0.91	0.47				1.14	0.85		0.62	0.9
	0.95	0.92		0.86	0.95				0.98	0.67		1.47	0.5
	1.17	0.67		0.69	0.89				0.88	0.34		1.34	1.48
	1.29	0.95		0.91	0.42				1.78	0.41		1.17	1.2
	0.84	0.52		1.04	0.6				2.35	0.35		0.59	0.69
	1.16	0.82		0.99	0.55				1.57	0.73		1.22
	0.82	1.19		0.68	1.08				1.17	0.67		0.79
	1.11	0.87		0.83	0.84				1.05	0.4		1.08
	1.28	1.21		1.87	1.68					0.88		0.61
	1.5	0.62		1.1	0.72
	1.2

## Sheet: Fig 5
Preference index
b	Htr2a CeA			Sst CeA				c	Htr2a CeL			Sst CeL				d	Htr2a CeM			Sst CeM
	Ctrl	ChR2		Ctrl	ChR2				Ctrl	ChR2		Ctrl	ChR2				Ctrl	ChR2		Ctrl	ChR2
	0.474	0.636		0.508	0.745				0.282	0.537		0.504	0.427				0.367	0.603		0.558	0.629
	0.503	0.562		0.553	0.601				0.425	0.516		0.349	0.512				0.357	0.734		0.3	0.716
	0.502	0.683		0.328	0.709				0.486	0.561		0.485	0.331				0.54	0.647		0.496	0.615
	0.521	0.543		0.547	0.525				0.388	0.471		0.366	0.724				0.479	0.787		0.522	0.64
	0.525	0.724		0.593	0.581				0.47	0.483		0.508	0.607				0.419	0.501		0.264	0.437
	0.483	0.585		0.515	0.605				0.468	0.513		0.457	0.558				0.413	0.537		0.453	0.511
	0.469	0.49			0.582				0.475	0.541		0.541	0.625				0.518	0.55		0.569	0.704
	0.5	0.643							0.663	0.625		0.473	0.371				0.567	0.561		0.631	0.782
		0.654							0.504	0.597		0.346	0.772				0.51	0.598			0.464
		0.537								0.495		0.773					0.484
										0.345		0.552
										0.534		0.588
f	Htr2a CeA													Sst CeA
Ctrl (before)	0.46	0.5	0.4	0.5	0.32	0.21	0.48							0.19	0.44	0.43	0.42	0.47	0.48	0.31	0.4	0.35	0.3
Ctrl (after)	0.18	0.48	0.35	0.65	0.69	0.16	0.12							0.5	0.1	0.29	0.07	0.07	0.18	0.55	0.32	0.48	0.25
ChR2 (before)	0.4	0.3	0.19	0.35	0.46	0.3	0.35	0.5	0.4	0.48	0.41			0.43	0.2	0.27	0.36	0.45	0.47	0.46	0.5	0.39	0.46
ChR2 (after)	0.87	0.85	0.58	0.51	0.85	0.86	0.87	0.92	0.81	0.55	0.66			0.82	0.56	0.72	0.95	0.5	0.43	0.6	0.76	0.67	0.5
g	Htr2a CeL													Sst CeL
Ctrl (before)	0.24	0.23	0.26	0.49	0.46	0.34	0.48	0.17	0.18					0.46	0.43	0.4	0.42	0.43	0.46	0.47	0.16	0.49	0.36	0.31	0.42
Ctrl (after)	0.4	0.3	0.46	0.49	0.65	0.21	0.5	0.15	0.71					0.76	0.71	0.6	0.55	0.08	0.11	0.39	0.32	0.3	0.46	0.45	0.33
ChR2 (before)	0.5	0.48	0.39	0.3	0.38	0.43	0.27	0.43	0.47	0.45	0.43	0.47		0.31	0.32	0.41	0.28	0.46	0.44	0.34	0.44	0.32	0.49
ChR2 (after)	0.76	0.2	0.46	0.38	0.71	0.26	0.9	0.5	0.77	0.86	0.53	0.75		0.19	0.76	0.83	0.55	0.7	0.63	0.93	0.33	0.71	0.31
h	Htr2a CeM													Sst CeM
Ctrl (before)	0.31	0.32	0.22	0.39	0.41	0.24	0.13	0.29	0.44	0.39				0.29	0.31	0.2	0.46	0.38	0.46	0.48	0.36
Ctrl (after)	0.47	0.29	0.49	0.47	0.51	0.69	0.58	0.32	0.28	0.4				0.26	0.72	0.3	0.4	0.06	0.37	0.31	0.07
ChR2 (before)	0.37	0.24	0.17	0.25	0.37	0.41	0.25	0.46	0.3	0.45	0.4			0.21	0.2	0.3	0.49	0.41	0.38	0.2	0.28	0.26	0.31	0.45
ChR2 (after)	0.74	0.38	0.66	0.85	0.68	0.78	0.73	0.9	0.47	0.6	0.52			0.74	0.82	0.63	0.84	0.78	0.48	0.27	0.55	0.75	0.68	0.83

## Sheet: Fig 6
d			Htr2a												Sst
	Habituation	Water		Habituation	Food		Habituation	Fresubin				Habituation	Water		Habituation	Food		Habituation	Fresubin
	0.000795	0.247639		-0.0001	0.596611		-0.14181	0.141446				-3.06837e-05	-0.38304		3.0365e-05	-0.07771		8.29787e-05	-0.17365
	-0.24784	0.094341		-0.59649	0.090844		-0.19637	0.196819				0.00015	0.43104		0.000218	0.337623		0.000243	-0.08424
	-0.09371	0.448743		-0.09078	0.355139		-0.30732	0.308109				-6.4e-05	-0.01507		0.000228	0.214928		-0.00043	0.189804
	-0.44892	-0.02096		-0.35463	-0.28858		-0.17096	0.170995				-0.00194	0.54438		-0.00018	0.113315		0.000154	0.441348
	0.020148	0.176031		0.289301	-0.12524		0.000199	-0.00045				3.4e-05	-0.01431		0.00013	-0.20305		-0.00056	0.01995
	-0.17637	-0.27241		0.125154	0.493293		-5.5e-05	0.668336				3.51e-05	-0.23031		0.000123	0.390109		0.000585	-0.05732
	0.272899	0.363949		-0.49327	-0.00032		-0.00042	0.187986				-4.1e-05	0.19865		8.28e-05	0.175831		-0.00019	0.04432
	-0.36399	-0.1175		0.000865	-0.00019		-0.6685	0.542334				0.000134	0.173203		-4.2e-05	0.402281		0.173878	0.130294
	0.116886	0.590674		-1.4e-05	0.000211		-0.18801	0.139148				0.383126	0.556737		9.38e-05	0.141333		0.085123	0.826349
	-0.59019	-0.00028		-0.00056	-1.5e-05		-0.5435	0.257821				-0.42919	0.376956		0.00061	-0.02944		-0.18979	0.519563
	-0.00078	0.000139		-0.25089	-0.00027		-0.14088	0.781998				0.015164	0.316699		0.078287	0.223707		-0.44179	0.069167
	0.000174	6.64e-05		-0.65999	0.000319		-0.25696	0.634146				-0.54319	0.26881		-0.33755	0.242465		-0.01922	0.36739
	0.000211	1.19e-06		-0.54555	0.000182		-0.7813	0.104513				0.01535	0.454969		-0.21499	0.632187		0.056767	0.415344
	-0.29016	-7.5e-05		-0.20424	-0.00011		-0.63333	0.192663				0.229153	0.463923		-0.11473	0.55579		-0.04442	-0.01239
	-0.1937	-4.3e-06		-0.63719	0.25067		-0.10483	0.235783				-0.19773	0.686008		0.202864	-0.31691		-0.13019	0.252007
	-0.25777	0.000292		-0.37956	0.660376		-0.19299	0.452575				-0.17227	0.44955		-0.38995	0.020458		-0.82749	0.277887
	-0.37291	-1.9e-05		-0.13398	0.54528		-0.23558	0.310106				-0.55652	-0.21323		-0.17677	0.302421		-0.51961	-0.24149
	-0.03333	-0.0004		-0.6045	0.203218		-0.4525	0.169917				-0.37562	0.538937		-0.40053	0.412748		-0.06877	0.090089
	0.335025	0.290027		0.148517	0.636238		-0.31026	-0.0256				-0.31806	0.500693		-0.14134	0.251777		-0.3675	-0.03378
	-0.51157	0.1948		-0.73206	0.379256		-0.16883	0.214661				-0.2695	0.122674		0.029335	0.222026		-0.41532	0.461449
	-0.60344	0.258372		-0.37437	0.132476		0.024962	0.510334				-0.45508	0.391487		-0.22351	0.260574		0.012778	0.24494
	-0.71741	0.373127		-0.40401	0.603831		-0.21253	-5.39768e-05				-0.46435	0.212231		-0.24224	0.375171		-0.25254	0.57136
	-0.34873	0.033269		-0.03196	-0.1506		-0.51052	-0.00028				-0.68601	0.529893		-0.6322	0.399556		-0.2789	0.323534
	-0.07569	-0.33488		-0.08804	0.732632		0.000124	-3.1e-06				-0.44978	0.094369		-0.55586	0.454267		0.24224	-0.07792
	-0.47167	0.511683		-0.25152	0.375475		-0.00013	-0.00077				0.213164	0.391117		0.316059	0.358813		-0.0903	0.583435
	-0.3219	0.602897		0.112117	0.404158		0.000489	0.000177				-0.53852	-0.03068		-0.02282	0.266002		0.033127	0.507864
	-0.54171	0.716753		5.26848e-05	0.033258		-0.16303	-0.00039				-0.50191	0.399951		-0.30227	0.416588		-0.46299	0.272052
	-0.42272	0.348558		-0.00021	0.090233		-0.37727	-0.0005				-0.12145	0.028213		-0.41372	-0.03324		-0.24418	0.122398
	0.016411	0.075627		-0.3487	0.251437		-0.10374	-6.8e-05				-0.39212	-0.11817		-0.25134	-0.0324		-0.57056	0.68705
	-0.34283	0.47234		-0.13226	-0.11314		0.103799	0.162988				-0.21214	-0.00053		-0.22182	0.585255		-0.32359	0.715896
	0.009883	0.322428		0.373949	9.83907e-05		-0.3353	0.376997				-0.52968	0.000956		-0.26074	0.369353		0.077912	0.06875
	0.000154	0.541884		0.028596	0.000604		-0.55071	0.10411				-0.09433	0.000662		-0.37496	0.239184		-0.58338	0.157795
	0.310009	0.422805		-0.08308	0.000212		0.220193	-0.10402				-0.39108	0.000142		-0.39938	0.13187		-0.50779	0.379973
	-0.12165	-0.01557		-0.34483	-0.00034		-0.29054	0.336411				0.032695	0.00019		-0.45604	0.691395		-0.27219	-0.08064
	-0.17283	0.343193		-0.52573	-0.00033		0.000939	0.550456				-0.40009	9.59e-05		-0.3589	-0.00012		-0.12226	0.458593
	0.079864	-0.00844		-0.58396	0.000445		-0.00027	-0.2202				-0.02787	0.000695		-0.26634	0.000142		-0.68679	-0.41937
	-0.29038	-0.00054		-0.46385	-6.1e-05		0.000365	0.290133				0.118334	6.5e-06		-0.41631	-9.4e-07		-0.71679	0.000162
	0.414859	-9.5e-05		-0.12635	0.000284		-6e-05	-0.00027				-9.3682e-05	-0.0008		0.032479	3.27e-05		-0.07039	-0.00048
	-0.21471	-0.0001		0.391153	0.000409		-0.50073	0.000209				-7.3e-05	-0.00014		0.031555	-0.00047		-0.15754	-7.2e-05
	0.590182	-6.3e-05		-0.61339	0.000625		0.222506	-0.0002				-0.46152	0.000223		-0.58552	3.27e-05		-0.38015	-0.00167
	-0.00011	0.000127		-0.00033	0.349258		-0.25969	4.79e-05				-0.17899	0.001414		-0.36931	2.51e-05		0.078975	0.000408
	-7.1e-05	3.22e-05		-2.6e-05	0.132577		-0.61332	0.000166				-0.00969	0.000152		-0.23935	-9.3e-05		-0.45862	-0.00083
	0.002394	9.86e-05		-3.7e-05	-0.37389		0.510589	0.000122				0.387776	0.000458		-0.13171	-0.00084		0.419477	-0.00033
	-1.6e-05	-0.00015		0.000119	-0.02892		0.259929	0.500688				0.082741	0.000619		-0.69074	0.000197		0.000295	0.000456
	0.000167	9.5e-05		-0.00013	0.083069		-0.34634	-0.22232				-0.01657	-9.3e-05		7.51065e-05	-0.00115		0.000297	0.000169
	5.83e-06	0.000333		-0.00014	0.345056		-0.59381	0.259872				0.315625	-0.00037		-0.0001	0.000255		0.000184	3.24e-05
	-0.11706	-0.31006		-0.00025	0.525433		-0.58511	0.613435				-0.04239	-6.2e-06		0.000129	-0.00013		0.000171	-0.00037
	0.114799	0.121806		-9.7e-05	0.583664		-0.05092	-0.51087				-0.00011	0.000157		-0.00016	-0.0001		-0.33864	-0.00035
	-0.61828	0.172885		-0.18254	0.464733		-0.07591	-0.26009				0.000469	-0.00056		0.000306	0.000307		-0.43676	8.03e-05
	0.54444	-0.07927		-0.36539	0.125931		0.363394	0.346255				0.000129	4.4e-05		0.000127	-0.00068		-0.49337	-0.00018
	0.37269	0.290386		-0.40918	-0.39099		-0.8694	0.593584				0.000195	-0.00023		3.15e-05	0.000308		-0.77479	0.338775
	-0.00051	-0.41449		-0.14298	0.61359		-0.1509	0.585263				0.000122	1.45e-05		-0.61024	-0.00016		0.069167	0.436326
	0.000253	0.214599		-0.23873	0.000124		-0.28253	0.050301				-5.2e-05	0.461563		-0.46365	6.14e-05		-0.27666	0.495541
	-0.00028	-0.59049		-0.03007	4.96e-05		-4.4818e-05	0.07592				0.00025	0.179247		-0.34654	0.610047		0.133347	0.774859
	0.000131	4.97032e-05		0.018108	0.000404		0.000434	-0.36284				-0.00025	0.010102		-0.8164	0.463725		0.654807	-0.06884
	-0.00021	0.000296		0.43148	-0.00011		-0.00036	0.869561				-2.7e-06	-0.38816		3.80859e-05	0.346583		-0.18535	0.276947
	0.000645	-5.3e-05		-0.20375	8.89e-05		7.05e-05	0.150614				-7.3e-05	-0.08329		-0.29805	0.816215		4.58474e-05	-0.13408
	9.25e-05	0.000134		-0.22749	-0.0006		-0.00011	0.281719				0.000129	0.01686		-0.24904	4.70973e-05		-0.00012	-0.65418
	0.000282	-7.1e-05		-0.2759	0.183483		0.00108	-0.0005				-0.00013	-0.31685		-0.16839	7.33e-05		-0.0002	0.185185
	1.04e-05	0.0002		0.000737	0.365377		0.000112	2.53e-05				0.000152	0.040668		-0.3268	-0.00036		0.000168	0.000312
	0.000172	-0.0003		-0.00021	0.409366		0.000106	0.000309				0.000102	3.33598e-05		-0.37004	-0.00017		0.000156	0.000166
	-0.00045	-0.00012		0.000129	0.142829		0.000134	0.000308				-0.16642	-0.00014		0.421399	-0.00027		-4.6e-06	-0.00011
	-0.00021	-0.0001		0.000233	0.239026		-5.6e-05	-0.25014				-0.17008	8e-05		-0.09411	0.298302		0.279511	-0.00036
	-0.15876	1.77e-06		0.00019	0.030111		-0.00085	0.167325				0.126198	0.000119		-0.76181	0.248943		0.05588	-0.00014
	0.221041	0.000721		-0.41823	-0.01826		-0.00073	-0.06383				-0.02261	-0.00028		-0.52068	0.168497		-0.33154	-0.27956
	-0.02917	-2.2e-05		-0.61295	-0.43138		0.0012	-0.49254				-0.20614	0.166681		-0.5263	0.326736		-0.24659	-0.0559
	0.084984	0.116762		0.088811	0.203415		0.000112	0.4085				-0.24085	0.169881		-0.2519	0.370046		-0.30686	0.331846
	-0.02064	-0.11452		-0.29183	0.22687		0.250726	-0.26553				-0.43894	-0.12616		-0.03009	-0.42132		-0.12546	0.246701
	0.29057	0.618106		0.159168	0.275793		-0.16817	-0.22196				-0.45518	0.0229		0.300017	0.094425		0.026037	0.30704
	0.486384	-0.5445		-0.65463	-5.16607e-05		0.063909	0.176522				0.244608	0.206026		-0.02149	0.76115		-0.0535	0.125502
	0.093604	-0.37278		-0.73877	-0.00018		0.492251	0.282882				-0.79704	0.240811		0.112192	0.519265		-0.584	-0.02603
	0.465001	0.000165		0.469088	0.001469		-0.41087	-0.37346				-0.05863	0.439101		0.099558	0.526713		0.177265	0.053119
	0.04749	-9.7e-06		-0.26153	0.001069		0.265938	-0.22103				-0.0819	0.455152		-0.38679	0.251443		-0.02845	0.584305
	0.134077	-0.00043		-0.3418	-1.3e-05		0.222954	0.37536				0.174741	-0.24472		-0.21338	0.029538		-0.55628	-0.17709
	0.404118	-0.0011		0.000584	-0.00019		-0.17651	-0.07826				-0.1423	0.797273		-0.56169	-0.30132		-0.23426	0.028266
	0.505981	2.19e-05		-0.00016	0.417777		-0.28248	0.655844				0.238283	0.058864		0.000314	0.020381		-0.33848	0.556079
	-6.8e-05	-0.00011		0.000526	0.61288		0.373166	0.196833				-0.5167	0.082117		0.000103	-0.11215		-0.02577	0.233873
	0.147621	-0.00014		-0.00086	-0.08778		0.222358	-0.68503				-0.33826	-0.17702		-0.51735	-0.10118		-0.25523	0.3386
	-0.18513	5.16e-05		0.000173	0.291655		-0.37531	0.329369				-0.29255	0.142083		-0.59133	0.388019		-0.64889	0.025934
	-0.51362	1.25e-06		0.00011	-0.15918		0.078222	0.203003				0.20643	-0.2384		-0.05257	0.212351		-0.28478	0.255038
	0.19189	-0.00011		-0.00011	0.65464		-0.65481	-0.5239				-0.7255	0.51617		-0.45871	0.561798		-0.68362	0.648883
	-0.10116	0.000259		-4.4e-05	0.738559		-0.19518	0.00398				0.063853	0.338344		0.000152	-0.00152		6.07505e-05	0.284649
	-0.25641	-0.00041		0.000123	-0.46904		0.683345	-0.26189				-0.43376	0.292446		0.000231	6.72e-06		0.000163	0.683441
	0.390225	0.000446		0.000474	0.261717		-0.32842	-0.27737				-0.21925	-0.20469		-0.0001	7.15e-06		0.000228	-4.7203e-05
	-0.24599	0.158681		0.00097	0.341516		-0.20215	0.477289				-5.71226e-05	0.727028		-0.26071	0.00012		0.000191	7.96e-05
	-0.65066	-0.22119		0.000293	5.77674e-05		0.525213	0.063499				-4.9e-05	-0.06372		0.130053	0.000586		-0.28153	6.82e-05
	-0.03649	0.028178		-0.00059	-0.0005		-0.00289	-0.64358				-0.25325	0.433843		0.390222	-0.00022		0.076007	0.000253
	0.325407	-0.08448		0.000731	2.61e-09		0.260817	-0.03261				-0.60662	0.219299		-0.43207	0.001065		-0.07587	-0.00052
	0.072711	0.020735		-2.9e-05	9.41e-05		0.277124	-0.35737				0.306783	8.43687e-05		2.2196e-05	2.47e-05		0.226845	-0.00012
	-0.21004	-0.29048		-0.00019	0.000143		-0.47727	-0.373				0.186254	-0.00053		0.000218	-6.9e-05		0.00014	5.38e-06
	0.155927	-0.48661		0.276319	-9.8e-05		-0.06511	0.295788				0.433764	0.000177		-0.00013	0.517335		0.000557	5.85e-05
	-0.1073	-0.0939		0.462069	0.000159		0.642844	-0.48703				-0.21753	-0.00057		-0.00012	0.591451		-0.00051	-0.0001
	0.107047	-0.46495		0.416529	0.000156		0.031501	-0.4717				0.507052	0.000129		0.000333	0.052534		-0.46414	0.000209
	-0.35603	-0.04754		0.346089	-9e-05		0.358066	-0.39435				0.2981	0.253343		-0.00025	0.458967		-0.42493	0.000919
	-0.3136	-0.13465		0.40151	0.000365		0.373029	0.148862				0.000496	0.606481		0.825662	0.000119		0.531068	-0.00021
	0.076758	-0.4045		0.056555	-0.0002		-0.29617	0.580319				0.188951	-0.30683		0.157291	1.15e-05		0.066001	0.000131
	0.196631	-0.50646		0.197062	-6.1e-05		0.486213	-0.15195				-0.42523	-0.18605		-0.43189	6.92e-05		-0.14051	-0.00017
	0.497266	-0.0001		0.414177	8.98e-05		0.47114	-0.58964				-0.29442	-0.43379		-0.06269	6.42e-05		0.153881	-0.00024
	0.284529	-0.14782		0.105137	0.001549		0.394159	0.327378				-0.10511	0.217657		-0.61952	0.000123		-0.09924	0.00039
	0.152486	0.184272		0.321094	7.75e-05		-0.14958	0.312594				-0.41779	-0.50682		-1.12313e-05	0.000375		-0.09904	-0.00019
	0.005094	0.513922		-0.27088	0.000103		-0.57992	0.373464				-0.313	-0.29812		-0.00032	-0.10846		-0.55607	0.281297
	-0.60285	-0.19258		0.189459	0.000185		0.152065	0.198719				0.349359	-0.00033		0.134815	-0.23665		-0.47938	-0.07637
	0.239129	0.101109		0.499744	2.27e-06		0.589899	0.511663				-0.36259	-2.2e-05		0.212576	-0.29242		0.046961	0.075793
	-0.10495	0.255608		-0.02323	-0.27648		-0.32962	-0.33194				0.242665	-0.00035		0.527399	0.141849		-0.00018	-0.22719
	0.136941	-0.39006		0.568763	-0.46135		-0.31257	0.173937				6.9012e-05	-0.18825		0.132981	-0.37573		0.469077	-0.00018
	0.395445	0.246147		0.027103	-0.41684		-0.37269	-0.06634				-3.7e-06	0.424942		-0.7372	-0.31048		0.397802	9.88e-05
	-0.42273	0.651326		0.374587	-0.34608		-0.19891	-4.6964e-05				-0.00015	0.293698		-0.43546	-0.72852		-0.00027	-0.00047
	-0.26754	0.037175		-0.16198	-0.40252		-0.51273	0.000107				0.702612	0.104571		0.000327	0.260424		0.000103	0.464114
	-0.20664	-0.32509		-0.77547	-0.05695		0.33159	0.00049				0.485193	0.417317		6.26e-05	-0.13067		0.000164	0.42455
	0.10043	-0.07191		0.139377	-0.19591		-0.17265	8.01e-05				-0.00233	0.313412		0.000457	-0.38998		0.209914	-0.53131
	-0.36398	0.209644		0.577125	-0.41454		0.065814	0.000574				0.094677	-0.3497		-0.00029	0.432194		0.780799	-0.06632
	0.358086	-0.15471		-0.20774	-0.10357			0.000273				0.095997	0.362286		-0.00076	0.00018		0.004309	0.141697
		0.107838		-0.51293	-0.32032			-6.3e-05				0.029588	-0.24238		0.440289	-0.00047		-0.34498	-0.1536
		-0.1062		0.396201	0.271029			0.000582				-0.72053	-6.42872e-06		-0.49828	-0.00044		0.037405	0.099041
		0.356502		0.20521	-0.18963			-0.00025				0.687771	7.9e-05		0.489429	-0.00075		-0.33219	0.098472
		0.312821		-0.41887	-0.49893			0.000185				0.000121	-9e-05		-0.26133	-0.00048		4.09499e-05	0.556281
		-0.07708		-0.59305	0.022561			-0.00093				-0.63628	-6.1e-05		0.45685	0.000186		0.00047	0.479735
		-0.19671		0.469089	-0.56809			0.000333				-0.04175	-0.00022		0.823427	-0.00033		5.02e-05	-0.04714
		-0.49604		0.185074	-0.02647			0.000497				-0.26117	-0.00016		-0.38441	-0.00041		-0.00025	-0.00011
		-0.28358		0.225862	-0.37462			0.000247				-0.84056	0.000382		0.376744	-0.00015		-0.00024	-0.00026
		-0.15251		0.303606	0.163556			-0.0003				-0.58959	8.14e-05		-0.00028	5.68e-06		-0.00041	0.000137
		-0.00397		-0.38006	0.776053			0.000816				-0.55167	7.53e-05		3.2e-05	0.000158		5.27e-05	0.000452
		0.60248		0.223843	-0.13898			-0.00039				-0.28638	0.000163		-0.57345	-0.00117		0.000116	-2e-05
		-0.24003		-0.58466	-0.57577			-0.00016				-0.02937	0.000138		-0.18895	-0.00059		-0.22571	-0.00039
		0.104879		0.332854	0.206917							0.134334	-0.70105		0.36048	0.000226		0.13037	-0.00051
		-0.13773		0.445212	0.512441							-0.78988	-0.48504		-0.37385	-0.00052		-0.27409	-0.46932
		-0.3949		-0.09178	-0.39579							0.000442	0.002772		0.184029	0.000152		-0.42753	-0.39722
		0.424464		-0.14614	-0.20543							7.66e-05	-0.09474		0.093267	0.001372		0.000144	-0.00016
		0.267887		0.290157	0.418496							-0.00082	-0.09645			-0.82575		0.000343	0.000136
		0.206613		-0.46804	0.594009							0.022605	-0.02969			-0.15781		-0.00058	-0.00024
		-0.09965		0.203616	-0.46834							-0.03964	0.720317			0.431581		-0.00017	-0.00015
		0.363963		0.156545	-0.18447							-0.44541	-0.68739			0.063898		0.363713	-0.00011
		-0.35763		0.516973	-0.22602							-0.26568	-0.00038			0.62016		0.396813	0.000285
		0.000427		0.367462	-0.30259							-0.46754	0.636139			-0.00013		0.056975	-0.00073
		0.000673		-0.27109	0.38012							-0.13232	0.04162			0.00065		0.236777	-0.20967
		0.000181			-0.22296							0.292989	0.260627			-0.13499		-0.42257	-0.78053
		-0.0002			0.584508							-0.49865	0.840576			-0.21164		0.235601	-0.00487
		0.00018			-0.33328							-0.04865	0.589424			-0.52717		0.404684	0.344323
		-0.00017			-0.44457							0.000648	0.552102			-0.13299			-0.03678
		-1.9e-05			0.092004							0.171127	0.285501			0.737484			0.332196
		-0.00016			0.146144							0.466647	0.029124			0.435653			0.00011
		-0.00017			-0.29015							-0.1045	-0.13401			0.000105			-0.00025
		-0.00042			0.466694							-0.01514	0.790062			-0.0002			-0.0003
		0.000219			-0.20319								0.000255			0.000752			-0.00023
		-0.0003			-0.1574								-0.00069			-5.9e-05			-0.00035
					-0.51724								-0.00024			-0.0002			-2e-05
					-0.36804								-0.00013			-0.00011			-0.00011
					0.269749								-5e-05			0.000176			-0.00027
					0.001439								4.99e-05			-0.00035			-7.6e-05
					8.28e-05								-1.1e-05			-0.00018			0.224957
					0.000276								0.000155			0.000121			-0.13003
					-0.00035								-0.02268			0.000424			0.27375
					-3.5e-05								0.040144			-0.44023			0.42739
					-0.00019								0.445856			0.498168			-0.00045
					-6.7e-05								0.265973			-0.48993			9.08e-05
					0.000105								0.466816			0.261334			-0.36351
					0.000668								0.132991			-0.45635			-0.39637
					-4.3e-05								-0.29415			-0.82326			-0.05652
					0.000346								0.498773			0.385768			-0.23696
					0.000268								0.0491			-0.37721			0.422993
					-0.00022								-0.00034			0.000794			-0.23573
					-0.00053								-0.00028			-0.00026			-0.40433
					0.00021								-0.00012			-0.00093			0.000472
					-0.00045								-0.00032			0.573055			-0.00018
					-0.00078								-0.17113			0.189252			0.000533
					0.00055								-0.4667			-0.36041			0.000496
					0.00018								0.105357			0.37314			-0.00015
					-1.7e-05								0.014497			-0.18317			0.000214
					0.000501								-0.00054			-0.09268
													-2.6e-05			-0.00066
													-0.00046			-0.00015
													7.09e-05			0.000353
													0.00012			-4.5e-05
													0.000235			-0.00014
													3.74e-06			-5.2e-05
													0.000153			0.0004
f	Drinking			Feeding			Fresubin				g	Drinking			Feeding			Fresubin
	Actual	Shuffled		Actual	Shuffled		Actual	Shuffled				Actual	Shuffled		Actual	Shuffled		Actual	Shuffled
	0.99448	0.818		0.906	0.569		0.9779	0.55249				0.94475	0.657		0.99448	0.691		0.983	0.66298
	0.9779	0.724		0.807	0.641		0.978	0.61326				0.83978	0.779		0.96133	0.83425		0.956	0.85635
	1	0.569		0.972	0.58564		0.989	0.69613				1	0.818		0.989	0.69061		0.978	0.867
	0.879	0.779		0.983	0.464		0.978	0.60221				0.98895	0.757		0.9779	0.56354		0.994	0.558
	0.989	0.779		1	0.663		0.956	0.81215				0.99448	0.818		0.967	0.8453		0.989	0.761
	0.917	0.696		0.972	0.691		0.768	0.652				0.978	0.685		0.994	0.67403		0.961	0.68
	0.923	0.586		0.818	0.62431		0.8674	0.856				0.79	0.68		0.884	0.718		0.873	0.691
	0.785	0.779		0.873	0.425		0.84	0.707				0.845	0.79		0.928	0.812		0.856	0.806629
	0.901	0.796		0.862	0.63		0.845	0.635				0.939	0.823		0.939	0.641		0.934	0.862
	0.961	0.862		0.989	0.564		0.768	0.536				0.884	0.773		0.812	0.547		0.74	0.55249
	0.779	0.757		0.873	0.608		0.867	0.812				0.884	0.801		0.895	0.785		0.972	0.956
	0.884	0.807		0.912	0.575		0.89	0.773				0.917	0.674		0.95	0.663		0.823	0.586
	0.906	0.564		0.917	0.69613		0.851	0.602				0.867	0.79		0.906	0.834		0.89	0.851
	0.901	0.762		0.906	0.514		0.702	0.575				0.923	0.785		0.928	0.635		0.95	0.867
	0.95	0.656		0.851	0.707		0.74	0.713				0.923	0.729		0.818	0.53		0.862	0.558
	0.768	0.785		0.901	0.536		0.74	0.657				0.928	0.818		0.906	0.762		0.989	0.767
	0.906	0.79		0.895	0.635		0.735	0.613				0.901	0.68		0.917	0.685		0.812	0.558
	0.873	0.678		0.956	0.602		0.785	0.536				0.807	0.663		0.823	0.713		0.867	0.779
	0.878	0.74		0.884	0.713		0.901	0.646				0.928	0.829		0.895	0.674		0.95	0.867
	0.912	0.624		0.895	0.60221		0.884	0.796				0.862	0.724		0.851	0.525		0.834	0.646
	0.906	0.785		0.901	0.4807		0.818	0.564				0.95	0.818		0.867	0.84		0.972	0.667
	0.95	0.856		0.928	0.619		0.851	0.569				0.856	0.657		0.895	0.652		0.707	0.608
	0.878	0.724		0.873	0.652		0.873	0.602				0.773	0.641		0.845	0.735		0.84	0.746
	0.939	0.597		0.84	0.519		0.873	0.785				0.845	0.779		0.878	0.84		0.89	0.845
	0.885	0.729		0.901	0.597		0.906	0.657				0.862	0.785		0.751	0.564		0.702	0.652
												0.878	0.79		0.856	0.818		0.967	0.745
												0.862	0.702		0.906	0.63		0.884	0.757
												0.818	0.669		0.823	0.746		0.818	0.707
												0.856	0.807		0.895	0.83425		0.873	0.845
												0.917	0.796		0.878	0.669		0.928	0.878
												0.851	0.823		0.912	0.773		0.989	0.667
												0.867	0.65746		0.917	0.65746		0.878	0.796
												0.773	0.691		0.878	0.696		0.884	0.729
												0.862	0.807		0.901	0.84		0.867	0.745
												0.956	0.812		0.84	0.657		0.945	0.69
												0.834	0.762		0.845	0.541		0.796	0.552
k
	Htr2a Drinking-Feeding
	20	20	50	10	0	0	0	0	0
	38.8889	5.55556	0	33.3333	5.55556	0	16.6667	0	0
	45.4545	27.2727	9.09091	0	0	18.1818	0	0	0
	11.1111	22.2222	11.1111	0	11.1111	11.1111	11.1111	22.2222	0
	23.913	19.5652	21.7391	8.69565	4.34783	4.34783	6.52174	8.69565	2.17391
	Sst Drinking-Feeding
	26.4706	26.4706	8.82353	14.7059	11.7647	0	5.88235	5.88235	0
	25	37.5	12.5	12.5	0	0	0	12.5	0
	42.1053	15.7895	5.26316	15.7895	0	5.26316	5.26316	5.26316	5.26316
	20	0	60	20	0	0	0	0	0
	28.5714	14.2857	21.4286	7.14286	7.14286	7.14286	7.14286	7.14286	0
	33.3333	0	33.3333	16.6667	0	0	16.6667	0	0
	21.4286	21.4286	7.14286	21.4286	0	0	7.14286	21.4286	0
	0	16.6667	16.6667	16.6667	16.6667	33.3333	0	0	0
	0	0	0	33.3333	0	0	33.3333	33.3333	0
l	Htr2a Feeding-Fresubin
	20	40	0	20	0	20	0	0	0
	11.7647	47.0588	11.7647	17.6471	5.88235	0	5.88235	0	0
	36.3636	27.2727	0	9.09091	0	9.09091	9.09091	9.09091	0
	50	10	20	10	0	0	0	10	0
	27.5	20	2.5	5	17.5	12.5	10	2.5	2.5

## Sheet: Fig 7
c			Htr2a												Sst
	Water	Saccharin		Saccharin	Quinine		Water	Quinine					Water	Saccharin		Saccharin	Quinine		Water	Quinine
	-0.0523	0.468368		0.468368	-0.41688		-0.0523	-0.41688					-0.54746	1.24589		1.24589	-0.69862		-0.54746	-0.69862
	-0.17352	0.337371		0.337371	-0.16376		-0.17352	-0.16376					-0.80694	0.855788		0.855788	-0.04927		-0.80694	-0.04927
	-0.77249	0.655565		0.655565	0.117377		-0.77249	0.117377					-0.23238	0.290066		0.290066	-0.05779		-0.23238	-0.05779
	-0.78902	0.789482		0.31604	0.05387		-0.37019	0.05387					-0.62386	0.498487		0.498487	0.124493		-0.62386	0.124493
	-0.77249	0.655565		0.015382	-0.18772		0.173843	-0.18772					-0.77913	1.08521		0.164408	-0.16461		-0.77913	-0.30611
	-0.78902	0.789482		0.016076	-0.4215		0.405268	-0.4215					-0.22505	0.435623		1.08521	-0.30611		-0.22505	-0.21044
	0.218813	-0.21874		0.258088	0.326307		-0.58615	0.326307					-0.09112	-0.43146		0.435623	-0.21044		-0.09112	0.522804
	-0.37019	0.31604		-0.05485	0.055588		-0.30852	0.468549					-0.3797	-0.42907		-0.43146	0.522804		-0.3797	0.809502
	0.484943	-0.48461		-0.15952	0.468549		0.527638	-0.56265					0.128809	-0.0062		-0.42907	0.809502		0.128809	-0.12262
	0.173843	0.015382		0.034822	-0.56265		0.597465	-0.76046					0.662341	-0.15737		-0.0062	-0.12262		0.662341	-0.50522
	0.405268	0.016076		0.162328	-0.76046		0.409782	-0.44634					0.693532	-0.57393		-0.15737	-0.50522		-0.36497	0.364689
	-0.58615	0.258088		0.036755	-0.44634		-0.50609	0.506269					-0.00924	-0.58958		-0.57393	-0.11919		0.104325	-0.10471
	-0.30852	-0.15952		0.037794	0.022346		-0.05897	0.022346					0.55825	-0.83692		-0.58958	0.598793		0.693532	-0.11919
	0.527638	0.034822		-0.22416	-0.37123		0.5956	-0.37123					0.025554	-0.25616		-0.83692	0.278658		-0.00924	0.598793
	0.597465	0.162328		-0.16474	-0.43405		0.598864	-0.43405					-0.52164	0.769952		-0.47115	0.47095		0.55825	0.278658
	0.409782	0.036755		0.942907	-0.61656		-0.32473	-0.61656					0.965639	-0.20918		-0.25616	0.230753		-0.32324	0.323271
	-0.05897	0.037794		0.365765	-0.50171		0.136253	-0.50171					0.45058	-0.45104		0.769952	-0.24857		-0.33855	0.338026
	0.5956	-0.22416		-0.20343	-0.22662		0.429215	-0.22662					-0.19383	-0.43097		-0.20918	-0.75667		0.605586	-0.60534
	0.598864	-0.16474		-0.03556	-0.20904		0.244054	-0.20904					0.84421	-0.48266		0.690129	-0.68966		0.025554	0.230753
	-0.32473	0.942907		-0.59622	0.599317		0.574955	-0.39289					1.11027	-0.45104		-0.00663	0.006774		-0.52164	-0.24857
	0.136253	0.365765		-0.18132	-0.39289		-0.37157	0.607143					0.523897	0.253812		-0.43097	0.624893		0.965639	-0.75667
	0.429215	-0.20343		-0.23658	0.607143		-0.10644	0.239289					0.382176	-0.38198		-0.48266	-0.36116		-0.19383	0.624893
	0.244054	-0.03556		0.815979	-0.81521		0.723127	-0.48632					-0.05682	0.515623		0.498073	-0.49859		0.84421	-0.36116
	0.574955	-0.18132		-0.13297	0.239289		-0.34298	0.108743					0.081078	-0.08114		-0.43182	0.131599		1.11027	-0.65775
	0.307442	-0.30752		-0.23708	-0.48632		0.672327	-0.67079					0.267789	-0.26748		-0.45104	-0.65775		0.523897	-0.77754
	-0.37157	-0.23658		0.23592	0.108743		-0.1919	0.19465					-0.6245	0.623962		0.253812	-0.77754		-0.05682	-0.4591
	-0.10644	-0.13297		-0.53695	0.223585		0.315184	0.223585					-0.68144	0.715457		0.324004	-0.32384		-0.68144	-0.03431
	0.723127	-0.23708		0.844174	-0.4194		-0.42496	-0.4194					0.110201	-0.35521		0.322505	-0.32304		0.110201	0.245245
	-0.34298	0.23592		0.138485	-0.08824		-0.05151	-0.08824					-0.24571	-0.35965		0.053987	-0.05428		-0.24571	0.604799
	0.315184	-0.53695		-0.39655	-0.64562		1.04371	-0.64562					0.215966	-0.0389		0.515623	-0.4591		0.215966	-0.17661
	-0.42496	0.844174		0.555241	-0.55459		0.26134	-0.69345					0.157126	-0.15689		-0.01494	0.01524		-0.29214	-0.16356
	-0.05151	0.138485		0.468541	-0.46851		-0.74313	0.457101					-0.29214	0.455669		0.715457	-0.03431		0.003958	-0.5013
	1.04371	-0.39655		0.431953	-0.69345		1.05334	-0.27595					0.003958	0.49779		-0.35521	0.245245		-0.00331	0.433565
	0.26134	0.431953		0.287326	0.457101		0.148224	-0.26122					0.393856	-0.39399		-0.35965	0.604799		-0.01788	0.115287
	0.507888	-0.50722		-0.77594	-0.27595		0.351856	-0.29053					-0.40149	0.401637		-0.0389	-0.17661		-0.46913	0.177817
	-0.74313	0.287326		0.113122	-0.26122		0.359701	-0.10208					-0.00331	-0.43052		0.455669	-0.16356		0.166209	0.391401
	-0.11208	0.111764		-0.06299	-0.29053		-0.02907	0.029631					-0.01788	-0.09832		0.49779	-0.5013		-0.70981	0.062776
	1.05334	-0.77594		-0.25708	-0.10208		0.175581	-0.17606					0.060245	-0.05975		-0.43052	0.433565		0.269537	-0.43614
	0.148224	0.113122		0.149534	0.024844		-0.17154	0.024844					-0.63853	0.638702		-0.09832	0.115287		-0.73525	0.299002
	0.351856	-0.06299		-0.1159	-0.33305		0.449012	-0.33305					-0.46913	0.2919		0.2919	0.177817		-0.54421	-0.53888
	-0.09357	0.092722		0.263554	-0.05514		-0.20832	-0.05514					0.166209	-0.55764		0.246071	-0.2462		-0.29389	-0.57203
	0.359701	-0.25708		-0.08501	0.741925		-0.6592	0.741925					-0.70981	0.647323		-0.55764	0.391401		0.53544	-0.20006
	-0.08228	0.083282		-0.17314	-0.38188		0.251342	-0.25162					0.269537	0.167004		0.647323	0.062776		-0.3509	0.129461
	-0.17154	0.149534		0.724408	-0.72417		0.556078	-0.38188					-0.73525	0.436006		0.167004	-0.43614		-0.2901	0.330858
	0.449012	-0.1159		0.148565	-0.14854		-0.20493	0.445936					-0.54421	1.08268		0.436006	0.299002		0.203417	-0.23582
	0.88868	-0.88988		-0.52364	0.522826		0.163402	-0.44938					-0.29389	0.865891		1.08268	-0.53888		-0.51898	0.721324
	-0.20832	0.263554		-0.24081	0.445936		0.404487	-0.49898					0.53544	-0.3354		0.865891	-0.57203		-0.64032	-0.03657
	-0.6592	-0.08501		0.473072	-0.44938		-0.27648	-0.12763					-0.3509	0.22258		-0.3354	-0.20006		-0.80545	0.165568
	0.044926	-0.04522		0.107145	-0.49898		0.272418	-0.34171					-0.5036	0.503588		0.22258	0.129461		-0.71089	0.959127
	0.050396	-0.05023		-0.27758	-0.12763		0.442039	-0.70053					-0.2901	-0.04096		-0.04096	0.330858		-0.82134	0.351463
	0.556078	-0.17314		-0.27648	-0.34171		-0.26149	-0.19475					-0.14697	0.14545		0.031129	-0.23582		-0.12551	0.12544
	-0.15914	0.158878		-0.69582	0.696057		-0.18322	0.182703					0.203417	0.031129		-0.20122	0.721324		-0.1577	-0.41302
	-0.20493	-0.24081		0.254932	-0.70053		-0.10465	0.104684					-0.51898	-0.20122		0.675737	-0.03657		0.186687	-0.18702
	0.612754	-0.61357		0.456138	-0.19475		-0.82831	1.01988					-0.64032	0.675737		0.623623	-0.62358		0.10572	-0.54525
	-0.02447	0.473072		-0.19398	1.01988		0.539048	-0.44434					-0.80545	0.64042		0.64042	0.165568		-0.38203	-0.92714
	-0.47585	0.475264		-0.09462	-0.44434		-0.52455	0.57046					-0.71089	-0.2484		-0.2484	0.959127		1.12801	-0.75728
	-0.2721	0.272418		-0.04552	0.57046		-0.13658	-0.15971					-0.82134	0.469678		-0.04446	0.044621		1.25286	-0.57013
	0.392015	0.107145		0.295381	-0.15971		0.350314	0.084541					-0.72575	0.725052		0.469678	0.351463		1.19206	-0.70778
	0.449619	-0.45001		-0.43323	0.084541		0.182941	-0.71396					-0.1577	0.574651		-0.04632	0.045804		0.779208	-0.17471
	0.404487	-0.27758		-0.03499	0.034646		0.051564	0.060642					0.10572	0.439546		0.210489	-0.21085		0.302072	-0.27902
	-0.1636	0.163402		0.531131	-0.71396		0.820259	-0.44583					-0.38203	1.31052		0.574651	-0.41302		0.650249	-0.64961
	0.617183	-0.27648		-0.11237	0.060642		-0.72872	0.541221					1.12801	-0.37075		0.439546	-0.54525		0.197591	-0.90285
	0.442039	0.254932		-0.3764	-0.44583		-0.8954	0.363356					1.25286	-0.68261		0.402841	-0.40258		0.00019	-0.38708
	-0.26149	0.456138		-0.16017	0.160113		-0.16635	0.203931					1.19206	-0.48402		1.31052	-0.92714
	-0.82831	-0.19398		0.188719	0.541221		0.702961	-0.44123					0.779208	-0.60412		0.333474	-0.33323
	0.539048	-0.09462		0.232517	-0.23252		-0.60988	0.234064					0.302072	-0.02271		-0.32953	0.327101
	-0.52455	-0.04552		0.532218	0.363356		0.753132	-0.34414					0.197591	0.703612		-0.37075	-0.75728
	-0.13658	0.295381		-0.03766	0.203931								-0.32179	0.321551		0.352186	-0.35269
	0.350314	-0.43323		-0.25893	-0.44123								0.00019	0.387041		-0.16702	0.1672
	0.182941	0.531131		0.375754	0.234064											0.244224	-0.24389
	0.051564	-0.11237		-0.41248	-0.34414											-0.20272	0.202924
	-0.32379	0.323478														0.450679	-0.4511
	0.820259	-0.3764														-0.68261	-0.57013
	-0.72872	0.188719														-0.48402	-0.70778
	-0.93509	0.935168														-0.60412	-0.17471
	-0.8954	0.532218														-0.02271	-0.27902
	-0.16635	-0.03766														0.703612	-0.90285
	0.702961	-0.25893														0.387041	-0.38708
	-0.60988	0.375754
	0.753132	-0.41248
				Htr2a												Sst
e	Water			Saccharin			Quinine						Water			Saccharin			Quinine
	Actual	Shuffled		Actual	Shuffled		Actual	Shuffled					Actual	Shuffled		Actual	Shuffled		Actual	Shuffled
	1	0.756906		1	0.690608		1	0.740331					0.906077	0.707182		1	0.696133		0.994475	0.718232
	1	0.674033		1	0.723757		0.994475	0.740331					1	0.679558		1	0.745856		1	0.690608
	1	0.718232		1	0.767956		1	0.707182					1	0.679558		1	0.723757		1	0.712707
	1	0.690608		1	0.729282		0.889503	0.712707					1	0.718232		1	0.718232		0.961326	0.734807
	1	0.718232		1	0.685083		0.889503	0.729282					1	0.674033		1	0.712707		1	0.729282
	1	0.685083		1	0.712707		0.889503	0.723757					1	0.712707		1	0.685083		0.994475	0.685083
	1	0.734807		1	0.629834		0.889503	0.718232					1	0.734807		1	0.78453		1	0.701657
	1	0.740331		1	0.723757		1	0.745856					0.994475	0.718232		1	0.679558		1	0.80663
	1	0.745856		1	0.712707		1	0.790055					0.906077	0.740331		0.994475	0.701657		1	0.718232
	1	0.646409		1	0.718232		1	0.762431					0.906077	0.729282		0.994475	0.712707		1	0.740331
	1	0.696133		1	0.718232		0.994475	0.712707					0.906077	0.756906		0.994475	0.674033		1	0.696133
	1	0.696133		1	0.762431		0.994475	0.729282					0.906077	0.729282		0.994475	0.729282		1	0.756906
	1	0.734807		1	0.723757		0.994475	0.685083					0.906077	0.696133		0.994475	0.690608		1	0.718232
	1	0.745856		1	0.745856		1	0.718232					0.906077	0.718232		0.994475	0.690608		1	0.707182
	1	0.723757		1	0.718232		1	0.674033					0.906077	0.718232		0.994475	0.707182		1	0.696133
	1	0.701657		1	0.657459		1	0.745856					1	0.712707		1	0.756906		1	0.718232
													1	0.740331		1	0.734807		1	0.745856
													1	0.679558		1	0.712707		1	0.696133
													1	0.707182		1	0.679558		1	0.662983
													1	0.668508		1	0.685083		1	0.668508
													1	0.668508		1	0.712707		1	0.729282
													1	0.78453		1	0.729282		1	0.707182
													1	0.745856		1	0.712707		0.994475	0.712707
													1	0.745856		1	0.712707		0.994475	0.712707
													1	0.762431		1	0.707182		0.994475	0.729282
													1	0.685083		1	0.751381		0.994475	0.729282
													1	0.646409		1	0.662983		0.994475	0.679558
													1	0.734807		1	0.701657		0.994475	0.718232
													1	0.679558		1	0.718232		0.994475	0.723757
													1	0.685083		0.961326	0.701657		1	0.734807
													1	0.729282		0.961326	0.723757		1	0.696133
													1	0.767956		0.961326	0.712707		1	0.685083
													1	0.718232		0.961326	0.707182		1	0.679558
													1	0.685083		0.961326	0.696133		1	0.662983
													1	0.740331		0.961326	0.707182		1	0.723757
													1	0.701657		0.961326	0.723757		1	0.723757
													1	0.767956		1	0.696133		0.961326	0.729282
													1	0.696133		1	0.751381		0.961326	0.756906
													1	0.668508		1	0.712707		0.961326	0.712707
													1	0.723757		1	0.707182		0.961326	0.668508
													1	0.674033		1	0.712707		0.961326	0.712707
													1	0.723757		1	0.712707		0.961326	0.740331
													1	0.690608		1	0.696133		0.961326	0.729282
													1	0.712707		0.994475	0.745856		1	0.729282
													1	0.707182		0.994475	0.701657		1	0.701657
													1	0.696133		0.994475	0.751381		1	0.712707
													1	0.718232		0.994475	0.734807		1	0.729282
													1	0.734807		0.994475	0.712707		1	0.740331
													1	0.729282		0.994475	0.740331		1	0.690608
													1	0.729282		0.994475	0.657459		1	0.723757
													0.994475	0.712707		1	0.690608		0.994475	0.729282
													0.994475	0.718232		1	0.762431		0.994475	0.712707
													0.994475	0.740331		1	0.762431		0.994475	0.696133
													0.994475	0.723757		1	0.718232		0.994475	0.701657
													0.994475	0.701657		1	0.718232		0.994475	0.756906
													0.994475	0.729282		1	0.718232		0.994475	0.674033
													0.994475	0.723757		1	0.685083		0.994475	0.690608
		Htr2a
f	Saccharin-Quinine
	0	33.3333	33.3333	0	33.3333	0	0	0	0
	25	22.7273	9.09091	11.3636	13.6364	9.09091	0	4.54545	4.54545
	20	0	0	0	20	40	0	20	0
	50	0	12.5	12.5	0	25	0	0	0
	27.2727	9.09091	0	9.09091	18.1818	0	0	18.1818	18.1818
g		Sst
	Saccharin-Quinine
	45.4545	36.3636	0	0	0	0	9.09091	9.09091	0
	75	25	0	0	0	0	0	0	0
	43.75	18.75	6.25	25	6.25	0	0	0	0
	60	10	0	10	0	10	10	0	0
	31.5789	5.26316	0	0	15.7895	21.0526	5.26316	5.26316	15.7895
	33.3333	16.6667	0	16.6667	33.3333	0	0	0	0
	37.5	12.5	0	0	12.5	0	0	25	12.5
	0	33.3333	33.3333	0	0	0	0	0	33.3333
h
		Htr2a	Sst			Htr2a	Sst
		33.3	81.8			66.7	18.2
		50	100			50	0
		20	62.5			80	37.5
		50	70			50	30
		44.4	43.8			55.6	56.3
			50				50
			57.1				42.9
			50				50
i		Htr2a				Sst				j		Htr2a				Sst
		Ctrl	ChR2			Ctrl	ChR2					Ctrl	ChR2			Ctrl	ChR2
		0.08	0.44			0.05	0.3					0.26	0.93			0	0.14
		0.05	0.31			0.04	0.08					0.67	0.9			0.47	2.44
		0.07	1.13			0.02	0.13					0.65	2.15			0	0.11
		0.08	0.13			0	0.06					0.15	0.9			0.43	0
		0.04	0.21			0.07	0.12					0.52	1.02			0.03	1.22
		0.08	0.21			0	0.63					0.01	1.86			0.1	1.94
		0.14	0.12			0.06	0.09					0	0.72			0.01	0.56
		0.1	0.12			0.12	0.65					0	0.58			0.05	2.42
			0.14				0.81						3.34				1.7

## Sheet: Fig 8
c		Ctrl	ChR2				d
Water intake (g)		0.63	0				Water intake (g)
		0.9	0					0-10 min		10-20 min		20-30 min		30-40 min		40-50 min		50-60 min
		0.85	0					Ctrl	ChR2	Ctrl	ChR2	Ctrl	ChR2	Ctrl	ChR2	Ctrl	ChR2	Ctrl	ChR2
		1	0					1	0	0.44	1.03	0.3	0	0.11	0.35	0.05	0	0	0.11
		0.9	0					0.79	0	0.58	0.58	0.25	0	0.13	0.4	0.11	0	0.15	0.23
		1.11	0					0.74	0	0	0.59	0.11	0	0	0.37	0.07	0	0.1	0.11
		1.46	0					0.29	0	0.25	0.7	0.08	0	0	0.59	0	0	0	0.23
		1.87	0					1.08	0	0.15	1.31	0.05	0	0	0.21	0	0	0	0.2
		1.25	0					0.96	0	0.07	0.58	0.13	0	0	0.26	0	0	0	0.19
		1.19	0					0.74	0.07	0	0.31	0.24	0	0	0.5	0.1	0	0	0.41
								0.59	0	0.26	0.41	0.16	0	0.1	0.05	0.05	0	0	0
								0.76	0	0	0.6	0	0	0	0.14	0.05	0	0	0.13
								0.65		0		0		0.11		0		0
g		Ctrl	eNpHR3.0
Water intake (g)		1.25	1.3
		1.04	1.1
		1	1.15
		1.01	1.06
		1.07	1.09
		0.65	0.97
		1.08	1.1
		1.08	1.68
		1.28	1.19
		0.94	1.37
		0.96	1.42
h						i
Time in center/Total time		Ctrl	ChR2			Time in center/Total time	Ctrl	eNpHR3.0				j	90.615
		0.0095	0.086667				0.014	0.045333					87.1572
		0.0105	0.002				0.073833	0.047					88.3008
		0.01	0.022167				0.035333	0.033333
		0.042833	0.0675				0.040833	0.025167
		0.0575	0.117333				0.0435	0.0125
		0.1565	0.005333				0.015167	0.007833
		0.000333	0.0295				0.076333	0.031667
		0.0305	0.050333				0.020833	0.038167
		0.058833	0.0945				0.056833	0.009667
		0.060333	0.064833				0.005	0.028
o		CeM-Htr2a	CeM-Sst
IPSC Amplitude (pA)		90	37
		13	7
		13	24
		0	6
		0	10
		10	8
		37	13
		0	14
		0	17
		10.2	1
		6	55
		107	38
		20.4	17
		33.8	40
		19.7	20
		29.7	0
		3.5	14
		0	21
			53
			114
			60
			76

## Sheet: Fig 9
a			Htr2a CeM					b		Htr2a CeL					c		Sst CeM				d		Sst CeL
		SI	0.162679	CeM					MRN	0.081347	CeL					VPL	0.210635	CeM				SN	0.025558	CeL
		SI	0.240348	CeM					MRN	0.220522	CeL					VPL	0.150942	CeM				SN	0.240683	CeL
		SI	0.129043	CeM					MRN	0.083308	CeL					VPL	0.328249	CeM				SN	0.10174	CeL
		PSV	0.117511	CeM					MPBN	0.06165	CeL					SI	0.113146	CeM				MRN	0.132534	CeL
		PSV	0.086856	CeM					MPBN	0.077586	CeL					SI	0.258929	CeM				MRN	0.606473	CeL
		PSV	0.117423	CeM					MPBN	0.075909	CeL					SI	0.18445	CeM				MRN	0.051312	CeL
		MPBN	0.218496	CeM					LPBN	0.213055	CeL					MG	0.625913	CeM				MPBN	0.072957	CeL
		MPBN	0.200237	CeM					LPBN	0.372633	CeL					MG	0.373412	CeM				MPBN	0.407971	CeL
		MPBN	0.132383	CeM					LPBN	0.342995	CeL					MG	0.376029	CeM				MPBN	0.035187	CeL
		MRN	0.285868	CeM					LAV	0.049192	CeL					MRN	0.095888	CeM				LPBN	0.386347	CeL
		MRN	0.09612	CeM					LAV	0.052519	CeL					MRN	0.1833	CeM				LPB	0.687712	CeL
		MRN	0.132555	CeM					LAV	0.032291	CeL					MRN	0.126009	CeM				LPB	0.411136	CeL
		LPBN	0.142948	CeM					CEM	0.328352	CeL					MPBN	0.121873	CeM				LAV	0.528517	CeL
		LPBN	0.24455	CeM					CEM	0.198976	CeL					MPBN	0.020963	CeM				LAV	0.785027	CeL
		LPBN	0.19389	CeM					CEM	0.005949	CeL					MPBN	0.100669	CeM				LAV	0.24185	CeL
		LAV	0.133304	CeM					BNST	0.01358	CeL					LPBN	0.239918	CeM				BNST	0.094399	CeL
		LAV	0.089262	CeM					BNST	0.100331	CeL					LPBN	0.124187	CeM				BNST	0.134602	CeL
		LAV	0.336503	CeM					BNST	0.07973	CeL					LPBN	0.32306	CeM				BNST	0.018394	CeL
		BNST	0.237084	CeM												LAV	0.202339	CeM
		BNST	0.131095	CeM												LAV	0.030945	CeM
		BNST	0.163715	CeM												LAV	0.082669	CeM
																IPAC	0.074723	CeM
																IPAC	0.246654	CeM
																IPAC	0.200316	CeM
																BNST	0.12077	CeM
																BNST	0.11155	CeM
																BNST	0.158857	CeM
			Drinking									Feeding
	Htr2a				Sst					Htr2a				Sst
f	Ctrl	ChR2		g	Ctrl	ChR2			h	Ctrl	ChR2		i	Ctrl	ChR2
	0	0.21			0	0.12				0	600			0	0
	0	1.36			0	0				20	220			0	0
	0	0.59			0	1.69				80	0			0	0
	0	0.33			0	0				0	160			80	100
	0	0			0	0.3				0	80			60	0
	0	0			0.1	0.92				0	0			0	60
	0	0			0	0.12				0	0			40	60
	0	0.18			0	0.6				0	480			80	80
	0				0.08	0.19				0	160			0	0
	0				0	0.5				0	200			0	0
	0.05				0					20				0
	0									0				100
	0													0
	0
			Pref Index
	Htr2a				Sst
j	Ctrl	ChR2		k	Ctrl	ChR2
	0.403	0.582			0.507	0.753
	0.535	0.604			0.556	0.731
	0.39	0.555			0.491	0.578
	0.562	0.617			0.408	0.646
	0.543	0.82			0.445	0.788
	0.388	0.767			0.512	0.726
	0.335	0.429			0.461	0.802
	0.474	0.545			0.627
	0.425	0.734			0.561
	0.626				0.449
	0.502				0.588
	0.411

## Sheet: Supp 1
d	46.2	46.7	47.4
e	91.5	89.8	87.5
i	53.6	56.6	58.4
j	90.2	89.9	89.3
n	50.4	51	65.2
o	7.3	7	3

[truncated: 8 more sheets: Supp 3, Supp 4, Supp 5, Supp 6, Supp 7, Supp 8, Supp 9, Supp 10]
